# Supplementary material for: Prognostic Value of CAV1 and CAV2 in Head and Neck Squamous Cell Carcinoma
Source: Biomolecules. 2023 Feb 6;13(2):303. doi: 10.3390/biom13020303 (PMC9952890; doi:10.3390/biom13020303)
Supplement: Supplementary file 1 [file biomolecules-13-00303-s001.zip]

Archive with 1 entries (1 files):
- biomolecules-2074702-Supplementary Table S1.xlsx
