# Supplementary material for: Prognostic Value of CAV1 and CAV2 in Head and Neck Squamous Cell Carcinoma
Source: Biomolecules. 2023 Feb 6;13(2):303. doi: 10.3390/biom13020303 (PMC9952890; doi:10.3390/biom13020303)
Supplement: Supplementary file 1 [file biomolecules-13-00303-s001.zip › biomolecules-2074702-Supplementary Table S1.xlsx]

## Sheet: Sheet1
Name	Gender	Age	Tobacco smoking history	Alcohol history documented
87042（2）	Male	66	Yes	Yes
86385（1）	Male	50	No	Yes
75912_001	Male	53	Yes	Yes
76280_005	Male	66	Yes	Yes
83219_006	Male	53	Yes	No
83294_007	Female	61	No	No
85651_008	Female	65	No	No
87713_065	Male	45	No	No
87742_009	Male	68	Yes	Yes
87755_010	Male	55	Yes	Yes
87771_011	Male	54	Yes	Yes
87792_012	Male	49	No	No
87799_013	Female	59	No	No
87803_014	Male	64	No	No
87838_015	Female	40	No	No
87858_017	Female	39	No	No
87859_016	Male	56	Yes	Yes
87867_018	Male	60	Yes	Yes
87869_019	Female	44	No	No
87870_020	Male	58	Yes	Yes
87881_021	Male	62	Yes	Yes
87911_022	Male	44	Yes	Yes
87953_023	Male	52	Yes	No
87961_024	Male	53	Yes	Yes
88193_025	Male	80	Yes	Yes
88279_026	Male	43	No	Yes
88291_027	Male	59	No	No
88303_028	Male	52	Yes	Yes
88307_029	Male	50	Yes	Yes
88337_030	Female	71	No	No
88368_031	Female	69	No	No
88369_032	Male	53	Yes	No
88424_033	Male	65	Yes	Yes
88430_034	Male	58	Yes	Yes
88431_035	Male	59	Yes	Yes
88504_036	Male	76	Yes	Yes
88531_037	Male	75	Yes	Yes
88643_038	Male	58	No	Yes
88670_039	Male	83	Yes	Yes
88674_040	Male	48	Yes	Yes
88685_041	Male	59	Yes	Yes
88718_042	Male	50	Yes	Yes
88721_043	Male	63	Yes	No
88743_044	Female	36	Yes	Yes
88754_045	Male	73	Yes	Yes
88799_046	Female	71	No	Yes
88802_047	Male	51	Yes	Yes
88810_048	Male	48	Yes	Yes
88836_049	Female	62	Yes	Yes
88931_050	Male	46	Yes	Yes
88936_051	Female	74	Yes	Yes
88956_052	Male	64	Yes	Yes
88986_053	Female	68	Yes	Yes
89000_054	Male	49	Yes	Yes
89008_055	Female	52	Yes	Yes
89025_059	Male	61	Yes	Yes
89045_002	Male	41	Yes	No
89211_061	Female	51	Yes	No
89314_060	Female	68	Yes	No
89327_062	Male	62	Yes	Yes
89339_056	Female	74	Yes	No
89342_057	Male	46	Yes	Yes
89463_058	Male	62	Yes	Yes
89525_064	Male	52	Yes	Yes
89535_063	Male	53	Yes	Yes
